# Supplementary material for: The Role of Erythropoietin in Bovine Sperm Physiology
Source: Animals (Basel). 2024 Jul 26;14(15):2175. doi: 10.3390/ani14152175 (PMC11311055; doi:10.3390/ani14152175)
Supplement: Supplementary file 1 [file animals-14-02175-s001.zip]

Archive with 1 entries (1 files):
- animals-3103222-supplementary.pdf
